# Supplementary material for: Rab11-FIP1 and Rab11-FIP5 Regulate pIgR/pIgA Transcytosis through TRIM21-Mediated Polyubiquitination
Source: Int J Mol Sci. 2021 Sep 28;22(19):10466. doi: 10.3390/ijms221910466 (PMC8508952; doi:10.3390/ijms221910466)
Supplement: Supplementary file 1 [file ijms-22-10466-s001.zip]

Archive with 1 entries (1 files):
- ijms-1345119-supplementary.pdf
